# Supplementary material for: Lipidomics Characterization of the Microbiome in People with Diabetic Foot Infection Using MALDI-TOF MS
Source: Anal Chem. 2023 Oct 25;95(44):16251–62. doi: 10.1021/acs.analchem.3c03071 (PMC10633811; doi:10.1021/acs.analchem.3c03071)
Supplement: Supplementary file 2 — ac3c03071_si_002.xlsx [file ac3c03071_si_002.xlsx]

## Sheet: Arkusz1
m/z observed	Lipid class	Sample name	DFI-1		DFI-2		DFI-3				DFI-4				DFI-5				DFI-6			DFI-7				DFI-8	DFI-9			DFI-10		DFI-11	DFI-12			DFI-13	DFI-14			DFI-15
		Strains	E. coli [MZ914687]	P. mirabilis [MZ914688]	S. aureus [MZ915637]	C. striatum [MZ914698]	E. faecalis [MZ918944]	E. coli [MZ918945]	P. mirabilis [MZ918947]	M. morganii	E. coli [MZ918988]	P. mirabilis [MZ919118]	E. faecalis [MZ918965]	P. aeruginosa	M. morganii [MZ919317]	E. faecalis [MZ919144]	C. striatum	P. vulgaris [MZ919328]	S. dysgalactiae [MZ919346]	H. kunzii [MZ919347]	E. faecalis [MZ919328]	E. cloacae [MZ919989]	E. faecalis [MZ919357]	S. aureus [MZ919968]	K. oxytoca [MZ919988]	S. aureus [MZ920051]	S. simulans [MZ921511]	E. faecalis [MZ921477]	S. aureus [MZ920051]	S. epidermidis [MZ922259]	E. faecalis [MZ922053]	C. striatum	S. aureus [MZ930410]	K. oxytoca [MZ930463]	E. faecalis [MZ930405]	E. faecalis [MZ930473]	S. aureus [MZ930479]	S. simulans [MZ930477]	E. faecalis [MZ930475]	S. aureus [MZ931308]	S. pyogenes [MZ930480]
			G (-)	G (-)	G (+)	G (+)	G (+)	G (-)	G (-)	G (-)	G (-)	G (-)	G (+)	G (-)	G (-)	G (+)	G (+)	G (-)	G (+)	G (+)	G (+)	G (-)	G (+)	G (+)	G (-)	G (+)	G (+)	G (+)	G (+)	G (+)	G (+)	G (+)	G (+)	G (-)	G (+)	G (+)	G (+)	G (+)	G (+)	G (+)	G (+)
		Adduct	m/z	m/z	m/z	m/z	m/z	m/z	m/z	m/z	m/z	m/z	m/z	m/z	m/z	m/z	m/z	m/z	m/z	m/z	m/z	m/z	m/z	m/z	m/z	m/z	m/z	m/z	m/z	m/z	m/z	m/z	m/z	m/z	m/z	m/z	m/z	m/z	m/z	m/z	m/z
428.019	LPG 12:0	[M + H]+	+	+	+	+	+	+		+	+	+	+		+	+	+	+	+	+	+	+	+	+	+	+	+	+	+	+	+	+	+		+	+	+	+	+	+	+
506.969	LPE 20:2	[M + H]+		+										+			+							+				+
508.045	LPE 20:1	[M + H]+	+				+				+				+						+	+			+	+					+	+			+	+	+	+		+
522.966	LPE 21:1	[M + H]+			+					+	+				+				+								+	+		+		+	+		+			+	+		+
524.985	LPE 21:0	[M + H]+			+	+	+			+				+								+			+							+	+		+	+			+		+
580.027	PE 12:0_12:0	[M + H]+																+
672.119	PG 14:1_13:0	[M + Na]+					+			+									+	+			+			+		+			+		+						+		+
685.179	PG 14:1_14:1	[M + Na]+											+			+			+	+							+			+							+		+
686.116	PE 15:0_15:0	[M + Na]+															+	+
691.046	PE 16:1_16:1	[M + H]+																+
693.123	PG 14:0_16:1	[M + H]+		+	+				+									+		+			+	+	+			+	+	+				+			+	+
694.002	PG 14:0_16:0	[M + H]+												+									+																+
705.08	PG 16:1_15:0	[M + H]+																+
706.074	PE 15:1_15:1	[M + 2Na - H]+															+	+
707.05	PG 16:0_15:0	[M + H]+						+
708.076	PE 15:0_15:0	[M + 2Na - H]+		+							+							+							+
712.107	PE 16:0_16:1	[M + Na]+	+	+				+						+			+	+							+
715.056	PG 15:1_15:0	[M + Na]+																		+
716.021	PG 16:0_14:0	[M + Na]+																					+																+
717.127	PG 15:0_15:0	[M + Na]+			+																						+
719.09	PG 16:0_16:1	[M + H]+																+
720.084	PE 17:0_17:0	[M + H]+																+
725.125	PG 14:0_15:0	[M + 2Na]+																		+																					+
726.208	PE 16:1_17:0	[M + 2Na - H]+									+				+			+
733.973	PG 16:1_17:1	[M + H]+			+																						+
734.091	PG 16:1_17:0	[M + H]+	+	+				+	+		+	+			+			+							+									+
736.109	PE 18:3_18:3	[M + H]+					+			+																		+					+			+					+
738.145	PE 18:2_18:3	[M + H]+												+
739.127	PG 16:1_16:1	[M + Na - H]+			+																			+						+							+	+		+
740.153	PE 18:2_18:2	[M + H]+																+
742.083	PE 18:0_18:3	[M + H]+	+								+				+
745.198	PG 16:0_16:0	[M + Na]+			+																						+										+
746.176	PE 18:0_18:1	[M + H]+						+										+														+
748.099	PE 16:0_20:0	[M + H]+	+	+				+			+	+			+			+							+									+
750.056	PE p18:0_20:5	[M + H]+	+	+				+	+		+	+			+										+									+
755.097	PG 15:0_18:1	[M + Na - H]+			+																			+			+			+							+	+		+
760.094	PE 18:1_19:0	[M + H]+	+	+				+			+			+				+							+									+
761.151	PG 16:0_19:0	[M + H]+			+																			+			+			+
762.109	PE 18:3_20:4	[M + H]+	+	+				+	+		+	+			+			+							+
764.054	PE 18:2_20:4	[M + H]+	+	+		+	+	+	+	+	+	+	+		+	+		+	+		+	+			+	+		+			+		+	+	+	+	+	+	+
766.072	PE 18:1_20:4	[M + H]+	+						+		+				+										+
769.082	PG 18:1_18:3	[M + H]+			+																			+					+	+							+
776.072	PE 18:0_20:0	[M + H]+	+	+				+			+	+			+			+							+
778.085	PE p18:1_20:1	[M + Na - H]+	+	+				+	+		+	+			+			+							+									+
780.023	PE 17:0_18:0	[M + 2Na - H]+	+					+	+		+			+	+						+	+			+			+							+			+
783.117	PG p18:0_18:1	[M + Na]+			+																	+		+			+		+	+							+	+		+
786.024	PE 18:2_21:0	[M + H]+	+	+		+	+	+													+				+	+					+		+			+
787.118	PE p20:0_20:1	[M + H]+					+							+																					+
788.118	PE 18:1_22:6	[M + H]+									+							+							+
789.134	PE p20:0_20:0	[M + H]+					+																																		+
790.126	PE 20:4_20:3	[M + H]+									+				+			+																	+
793.094	PG 18:0_19:0	[M + H]+		+		+					+	+	+			+	+								+							+
794.056	PE 20:1_20:4	[M + H]+							+		+				+										+																+
799.982	PG 18:1_20:3	[M + H]+		+	+							+		+										+			+		+	+							+	+		+	+
801.998	PE 20:1_20:1	[M + H]+												+
807.054	PG 18:0_20:0	[M + H]+									+		+			+							+		+								+						+
813.058	PG 18:1_19:0	[M + Na]+												+										+					+	+
816.005	PG 18:0_19:0	[M + Na]+												+					+
833.055	PG 20:0_20:1	[M + H]+											+			+																							+
856.02	PE 22:1_22:1	[M + H]+		+										+
857.042	PG 18:0_22:0	[M + Na]+									+														+							+						+	+	+
872.028	TAG 16:1_18:3_18:3	[M + H]+												+
877.047	PG 22:0_21:0	[M + H]+					+			+		+	+	+					+		+		+			+		+			+	+	+			+		+	+
878.046	PE 22:1_22:1	[M + Na]+		+																					+							+							+
900.022	TAG 16:0_19:1_20:1	[M + H]+																														+
909.003	TAG 16:0_20:1_20:4	[M + H]+	+			+	+			+	+		+			+	+		+		+	+	+		+	+		+			+		+		+	+			+		+
913.201	TAG 20:1_20:2_16:0	[M + H]+														+				+																					+
915.221	TAG 16:0_20:1_20:1	[M + H]+			+															+				+			+			+		+					+			+
916.15	TAG 18:0_18:0_20:2	[M + H]+																	+
927.029	TAG 17:0_18:2_22:1	[M + H]+			+											+	+	+	+	+				+
929.218	TAG 17:0_18:1_22:1	[M + H]+			+															+							+										+
931.036	TAG 17:0_18:1_22:0	[M + H]+			+	+															+			+	+	+					+					+	+		+
939.19	TAG 18:1_20:1_20:2	[M + H]+											+			+	+			+						+					+
941.195	TAG 18:0_20:1_20:2	[M + H]+					+						+			+			+		+		+			+		+			+		+			+			+
955.195	TAG 17:0_20:2_22:1	[M + H]+					+			+			+			+			+	+			+			+					+		+			+			+
969.203	TAG 16:1_22:1_22:2	[M + H]+														+				+																					+
977.08	TAG 20:2_20:2_21:2	[M + H]+	+
979.017	TAG 20:2_20:2_21:1	[M + H]+				+		+															+									+							+	+
997.137	TAG 20:0_20:2_22:1	[M + H]+	+												+	+			+				+																+
1367.29	CLP 16:1_16:1_16:1_16:1	[M + Na]+										+
1373.05	CLP 16:0_16:1_16:0_16:0	[M + Na]+	+			+	+			+			+								+	+				+					+		+		+	+	+	+
1375.13	CLP 16:0_16:0_16:0_16:0	[M + Na]+	+		+	+				+			+			+					+	+				+					+	+			+		+	+
1385.22	CLP 16:1_16:0_16:1_17:0	[M + Na]+					+			+					+	+	+				+	+			+	+					+
1389.28	CLP 16:0_16:0_16:0_17:0	[M + Na]+				+				+		+																							+
1395.29	CLP 16:1_17:1_16:1_17:1	[M + Na]+				+											+				+					+					+					+
1397.11	CLP 16:1_17:1_16:1_17:0	[M + Na]+	+		+	+				+											+	+				+					+	+			+	+	+
1407.2	CLP 16:1_18:2_16:1_17:1	[M + Na]+														+					+				+
1413.17	CLP 16:0_18:1_16:1_17:0	[M + Na]+				+
1417.09	CLP 16:0_18:0_16:0_17:0	[M + Na]+				+																											+
1423.26	CLP 16:1_18:1_16:1_18:1	[M + Na]+														+									+
1441.15	CLP 16:1_18:1_17:0_18:0	[M + Na]+				+
1443.32	CLP 16:1_18:0_17:0_18:0	[M + Na]+															+	+
1445.38	CLP 16:0_18:0_17:0_18:0	[M + Na]+		+														+							+
1455.14	CLP 16:1_18:1_18:0_18:0	[M + Na]+				+
1459.4	CLP 16:0_18:0_18:0_18:0	[M + Na]+		+														+							+
1484.08	CLP 18:1_18:1_18:0_18:0	[M + Na]+	+			+															+	+										+
1488.46	CLP 18:0_18:0_18:0_18:0	[M + Na]+															+
1508.44	CLP 18:1_19:1_18:1_19:1	[M + Na]+															+
1510.46	CLP 18:1_19:1_18:1_19:0	[M + Na]+															+
1512.03	CLP 18:1_19:0_18:1_19:0	[M + Na]+																																						+
1526.26	CLP 18:1_19:0_19:1_19:0	[M + Na]+	+		+	+	+	+		+	+		+		+	+	+		+		+	+	+		+	+		+			+		+	+	+	+	+	+	+	+	+
1542.25	CLP 19:1_19:0_19:0_19:0	[M + Na]+	+		+	+										+	+				+	+	+			+					+		+		+	+	+	+	+	+
1624.47	CLP 20:1_20:1_21:0_21:0	[M + Na]+					+
1626.47	CLP 20:1_20:0_21:0_21:0	[M + Na]+					+
1640.61	CLP 20:1_21:0_21:0_21:0	[M + Na]+															+
1694.31	CLP 22:1_22:0_22:0_21:1	[M + Na]+	+		+	+		+		+					+						+	+				+					+	+	+		+	+		+
1714.51	CLP 22:0_22:1_22:1_21:1	[M + 2Na]+					+			+						+					+					+					+				+
1716.32	CLP 22:0_22:0_22:1_21:1	[M + 2Na]+				+				+																						+			+			+
1718.35	CLP 22:0_22:0_22:0_21:1	[M + 2Na]+				+
			E. coli [MZ914687]	P. mirabilis [MZ914688]	S. aureus [MZ915637]	C. striatum [MZ914698]	E. faecalis [MZ918944]	E. coli [MZ918945]	P. mirabilis [MZ918947]	M. morganii	E. coli [MZ918988]	P. mirabilis [MZ919118]	E. faecalis [MZ918965]	P. aeruginosa	M. morganii [MZ919317]	E. faecalis [MZ919144]	C. striatum	P. vulgaris [MZ919328]	S. dysgalactiae [MZ919346]	H. kunzii [MZ919347]	E. faecalis [MZ919328]	E. cloacae [MZ919989]	E. faecalis [MZ919357]	S. aureus [MZ919968]	K. oxytoca [MZ919988]	S. aureus [MZ920051]	S. simulans [MZ921511]	E. faecalis [MZ921477]	S. aureus [MZ920051]	S. epidermidis [MZ922259]	E. faecalis [MZ922053]	C. striatum	S. aureus [MZ930410]	K. oxytoca [MZ930463]	E. faecalis [MZ930405]	E. faecalis [MZ930473]	S. aureus [MZ930479]	S. simulans [MZ930477]	E. faecalis [MZ930475]	S. aureus [MZ931308]	S. pyogenes [MZ930480]
		sum	25	20	22	23	19	17	9	18	24	13	14	15	20	21	18	27	14	13	20	15	14	13	31	20	12	12	6	12	20	17	17	8	18	17	19	18	21	12	13
		LPG	1	1	1	1	1	1		1	1	1	1		1	1	1	1	1	1	1	1	1	1	1	1	1	1	1	1	1	1	1		1	1	1	1	1	1	1
		LPE	1	1	2	1	2			2	2			2	2		1		1		1	2		1	2	1	1	2		1	1	3	2		3	2	1	2	2	1	2
		PE	12	12		2	5	11	7	2	15	6	1	7	12	1	3	18	1		3	2			15	2		3			2	2	3	5	4	3	1	2	2		3
		PG	1	4	10	1	2	2	2	2	4	4	5	5	1	4	1	4	4	5	1	1	6	8	5	2	8	3	5	9	2	3	3	2		1	8	7	8	5	3
		TAG	3		4	3	3	1		2	1		4	1	1	8	3	1	6	7	3	1	5	3	2	5	2	2		1	5	3	3		1	4	3		6	2	3
		CLP	7	2	5	15	6	2		9	1	2	3		3	7	9	3	1		11	8	2		6	9		1			9	5	5	1	9	6	5	6	2	3	1
